# Supplementary material for: Effects of Different Levels of Licorice Residue and Sweet Sorghum on Pellet Feed Quality, Intestinal Morphology, Cecal Volatile Fatty Acids, and Microorganisms in Meat Rabbits
Source: Microorganisms. 2026 Apr 12;14(4):868. doi: 10.3390/microorganisms14040868 (PMC13119021; doi:10.3390/microorganisms14040868)
Supplement: Supplementary file 1 [file microorganisms-14-00868-s001.zip]

Archive with 2 entries (1 files):
- supplementary materials2/
- supplementary materials2/supplementary materials.docx
